# Supplementary material for: Research Trends and Hotspots of Retinal Optical Coherence Tomography: A 31-Year Bibliometric Analysis
Source: J Clin Med. 2022 Sep 23;11(19):5604. doi: 10.3390/jcm11195604 (PMC9572389; doi:10.3390/jcm11195604)
Supplement: Supplementary file 1 [file jcm-11-05604-s001.zip]

Archive with 1 entries (1 files):
- jcm-1898977-supplementary.pdf
